# Supplementary material for: Effect of MACC1 Genetic Polymorphisms and Environmental Risk Factors in the Occurrence of Oral Squamous Cell Carcinoma
Source: J Pers Med. 2021 May 31;11(6):490. doi: 10.3390/jpm11060490 (PMC8228283; doi:10.3390/jpm11060490)
Supplement: Supplementary file 1 [file jpm-11-00490-s001.zip]

Archive with 1 entries (1 files):
- jpm-1202722-supplementary.pdf
